# Supplementary material for: Regulation of ROS signaling by TIGAR induces cancer-modulating responses in the tumor microenvironment
Source: Proc Natl Acad Sci U S A. 2024 Dec 5;121(50):e2416076121. doi: 10.1073/pnas.2416076121 (PMC11648893; doi:10.1073/pnas.2416076121)
Supplement: Supplementary file 2 — Dataset S01 (XLSX) [file pnas.2416076121.sd01.xlsx]

## Sheet: Fig1a
KPC	KPCTg
230	150
200	140
150	115
270	105
260	105
125	105
200	130
180	180
230	20
140	50
95	140
270	200
110	205
60	160
230	145
190	105
115	110
120	50
280	105
150	150
160	160
210	80
190	90
150	100
200	140
190	150
180	140
	120
	95
	105

## Sheet: Fig1b
KPC	KPCTg
100	290
100	220
120	180
140	190
210	160
140	200
120	150
120	190
110	240
120	200
210	100
90	210
120	190
180	200
200	110
190	140
110	200
150	150
190	270
90	220
120	200
155	260
190	230
210	190
185	210
95	190
100	200
	260
	230
	190

## Sheet: Fig1c
KPC	KPCTg
280	210
250	210
230	120
240	210
280	210
280	120
270	15
190	150
270	170
270	170
270	75
260	110
290	90
230	140
260	110
240	210
280	140
170	200
240	120
230	170
230	190
250	190
230	210
220	230
200	190
230	100
220	90
	85
	130
	140

## Sheet: Fig1d
KPC	KPCTg
115	165
110	165
90	200
170	140
105	130
100	100
200	180
150	190
90	200
90	130
160	90
90	130
60	170
50	180
110	210
90	200
80	190
60	170
140	120
70	160
85	120
100	120
70	140
95	210
90	145
130	140
100	130
	140
	200
	240

## Sheet: Fig1e
	Organs with mets	Organs with no mets
KPC	37	98
KPCTg	23	127

## Sheet: Fig1f
	Lung met	No lung met
KPC	14	13
KPCTg	6	24

## Sheet: Fig1g
	Liver met	No liver met
KPC	12	15
KPCTg	8	22

## Sheet: Fig1h
CTR	Tg
86.8506	52.1411
86.2887	46.7546
91.017	30.6712
	41.3607

## Sheet: Fig1i
CTR	Tg
79.7433	7.88333
55.87	4.69
59.4233	9.98667
	7.53333

## Sheet: Fig2a
CTR	KO
8.625	22.0567
15.6567	39.0486
26.928	27.9363
18.62	17.7717
11.966	14.72
38.708	12.7971
29.066	18.2629
22.6367	42.858
25.8075	29.456
27.2625	39.29
20.448	34.666
9.08889	34.82
15.3262	15.0483
14.0563	16.1487
14.866	20.004
9.68	18.73
	44.5671

[truncated: 40 more sheets: Fig2b, Fig2c, Fig2d, Fig2e, Fig2f, Fig3a, Fig3b, Fig3c, Fig3d, Fig3e, Fig3f, Fig3g, Fig3h, Fig3i, Fig4a, Fig4b, Fig4c, Fig4d, Fig4e, Fig4f …]
